# Supplementary material for: Gene-based association study for lipid traits in diverse cohorts implicates BACE1 and SIDT2 regulation in triglyceride levels
Source: PeerJ. 2018 Jan 29;6:e4314. doi: 10.7717/peerj.4314 (PMC5793713; doi:10.7717/peerj.4314)
Supplement: Table S2 — Basic cohort data and raw summary statistics for non-transformed lipid phenotypes collected after fasting (mg/dL). [file peerj-06-4314-s002.xlsx]

## Sheet: Sheet1
Supplemental Table 2: Basic cohort data and raw summary statistics for non-transformed lipid phenotypes collected after fasting (mg/dL). All data ran in the analysis was rank-normalized beforehand and are not included in this table
	Location	Ages	Males	Females	Total	DNA collection year	CHOL max (mg/dL)	CHOL 3rd quartile (mg/dL)	CHOL median (mg/dL)	CHOL 1st quartile (mg/dL)	CHOL min (mg/dL)	HDL max (mg/dL)	HDL 3rd quartile (mg/dL)	HDL median (mg/dL)	HDL 1st quartile (mg/dL)	HDL min (mg/dL)	TRIG max (mg/dL)	TRIG 3rd quartile (mg/dL)	TRIG median (mg/dL)	TRIG 1st quartile (mg/dL)	TRIG min (mg/dL)	LDL max (mg/dL)	LDL 3rd quartile (mg/dL)	LDL med (mg/dL)	LDL 1st quartile (mg/dL)	LDL min (mg/dL)
Yoruba	Ibadan, Nigeria	73-103	367	650	1017	2001-2002	337.19	198.63	171.4	146.04	46.84	115.13	58.19	48.46	40.36	6.23	331.01	102.54	80.59	64.74	33.6	233.19	125.02	102.76	82.79	11.63
Cebu	Cebu, Philippines	35-70	0	1765	1765	2005	393	210	185	158	84	93.8	46.9	39.7	34	13.4	1526.1	157	110.7	80.4	33.9	327.1	140.1	117.1	96.2	0
