# Supplementary material for: Gene-based association study for lipid traits in diverse cohorts implicates BACE1 and SIDT2 regulation in triglyceride levels
Source: PeerJ. 2018 Jan 29;6:e4314. doi: 10.7717/peerj.4314 (PMC5793713; doi:10.7717/peerj.4314)
Supplement: Table S3 — Results for XPEB performed on the Yoruba cohort using GLGC as a base population. [file peerj-06-4314-s003.xlsx]

## Sheet: Sheet1
Supplemental Table 3: Results for XPEB performed on our Yoruba cohort using GLGC as a base population.
Pheno.	Chr.	Position	Nearest gene	SNP	FDR	P
CHOL	19	11190873	LDLR	rs73015013	0.0175235	1.81505e-05
HDL	16	56991363	CETP	rs183130	0.00578212	1.07317e-06
HDL	16	56990716	CETP	rs247617	0.0128006	2.54502e-06
LDL	1	55526296	PCSK9	rs615563	0.0185726	0.000387266
LDL	1	55524842	PCSK9	rs568052	0.0398947	0.00335441
LDL	6	160954505	LPA	rs3124785	0.0452451	0.00166373
LDL	19	11132080	SMARCA4	rs12232780	0.045407	0.00592073
